# Supplementary material for: The Effect of an Innovative Combination of Bergamot Polyphenolic Fraction and Cynara cardunculus L. Extract on Weight Gain Reduction and Fat Browning in Obese Mice
Source: Int J Mol Sci. 2023 Dec 22;25(1):191. doi: 10.3390/ijms25010191 (PMC10779365; doi:10.3390/ijms25010191)
Supplement: Supplementary file 1 [file ijms-25-00191-s001.zip]

Archive with 1 entries (1 files):
- ijms-2762595-supplementary.pdf
